# Supplementary material for: Chronic attenuation of brain leptin signalling is associated with early metabolic dysfunction in lean rats
Source: J Physiol. 2026 May 7;604(12):4717–44. doi: 10.1113/JP290832 (PMC13267677; doi:10.1113/JP290832)
Supplement: Supplementary file 1 — Statistical Summary Document [file TJP-604-4717-s001.xlsx]

## Sheet: Figure 2 
Figure 2a
pSTAT3/STAT3	PBS (-)	PBS (+)	SLA (-)	SLA (+)		Compare cell means regardless of rows and columns							Test for normal distribution	PBS (-)	PBS (+)	SLA (-)	SLA (+)
	71.36	191.19	104.39	104.22									Shapiro-Wilk test
	131.72	260.28	116.10	233.98		Number of families	1						W	0.9961	0.9235	0.9472	0.8964
	109.09	175.01	148.02	186.03		Number of comparisons per family	6						P value	0.9861	0.5565	0.6984	0.4135
	91.03	208.88	122.70	93.12		Alpha	0.05						Passed normality test (alpha=0.05)?	Yes	Yes	Yes	Yes
						Holm-Šídák's multiple comparisons test	Mean Diff,	Below threshold?	Summary	Adjusted P Value			P value summary	ns	ns	ns	ns
Table Analyzed	pSTAT/STAT3 Fig1a
						PBS:(-) vs. PBS:(+)	-108	Yes	*	0.0189			Number of values	4	4	4	4
Two-way ANOVA	Ordinary					PBS:(-) vs. SLA:(-)	-21.97	No	ns	0.5163
Alpha	0.05					PBS:(-) vs. SLA:(+)	-53.49	No	ns	0.3088
						PBS:(+) vs. SLA:(-)	86.07	No	ns	0.0616
Source of Variation	% of total variation	P value	P value summary	Significant?		PBS:(+) vs. SLA:(+)	54.54	No	ns	0.3088
Interaction	12.42	0.0905	ns	No		SLA:(-) vs. SLA:(+)	-31.53	No	ns	0.5163
Tratamiento	2.251	0.4484	ns	No		Test details	Mean 1	Mean 2	Mean Diff,	SE of diff,	N1	N2	t	DF
Leptina	41.33	0.0057	**	Yes
						PBS:(-) vs. PBS:(+)	100.8	208.8	-108	29.39	4	4	3.676	12
ANOVA table	SS	DF	MS	F (DFn, DFd)	P value	PBS:(-) vs. SLA:(-)	100.8	122.8	-21.97	29.39	4	4	0.7475	12
Interaction	5853	1	5853	F (1, 12) = 3,388	P=0,0905	PBS:(-) vs. SLA:(+)	100.8	154.3	-53.49	29.39	4	4	1.82	12
Tratamiento	1061	1	1061	F (1, 12) = 0,6141	P=0,4484	PBS:(+) vs. SLA:(-)	208.8	122.8	86.07	29.39	4	4	2.928	12
Leptina	19477	1	19477	F (1, 12) = 11,27	P=0,0057	PBS:(+) vs. SLA:(+)	208.8	154.3	54.54	29.39	4	4	1.856	12
Residual	20730	12	1728			SLA:(-) vs. SLA:(+)	122.8	154.3	-31.53	29.39	4	4	1.073	12
Difference between column means			Interaction CI			Difference between row means
Mean of (-)	111.8		Mean diff, A1 - B1	-108		Mean of PBS	154.8		Data summary
Mean of (+)	181.6		Mean diff, A2 - B2	-31.53		Mean of SLA	138.5		Number of columns (Leptina)	2
Difference between means	-69.78		(A1 -B1) - (A2 - B2)	-76.51		Difference between means	16.29		Number of rows (Tratamiento)	2
SE of difference	20.78		95% CI of difference	-167,1 to 14,05		SE of difference	20.78		Number of values	16
95% CI of difference	-115,1 to -24,50		(B1 - A1) - (B2 - A2)	76.51		95% CI of difference	-28,99 to 61,56
			95% CI of difference	-14,05 to 167,1
Figure 2b
BODY WEIGHT (g)	PBS		SLA		Table Analyzed	Body Weight (g)		How big is the difference?					Test for normal distribution	PBS	SLA
	361		315		Column B	SLA		Mean of column A	334.8				Shapiro-Wilk test
	300		324		vs.	vs,		Mean of column B	354.9				W	0.9488	0.9629
	317		345		Column A	PBS		Difference between means (B - A) ± SEM	20,11 ± 9,712				P value	0.6193	0.77
	305		334		Unpaired t test			95% confidence interval	0,06211 to 40,15				Passed normality test (alpha=0.05)?	Yes	Yes
	340		359		P value	0.0493		R squared (eta squared)	0.1515				P value summary	ns	ns
	334		380		P value summary	*
	359		397		Significantly different (P < 0.05)?	Yes		F test to compare variances					Number of values	12	14
	311		354		One- or two-tailed P value?	Two-tailed		F, DFn, Dfd	1,328, 13, 11
	328		312		t, df	t=2,070, df=24		P value	0.6448
	346		375		Data analyzed			P value summary	ns
	349		371		Sample size, column A	12		Significantly different (P < 0.05)?	No
	367		364		Sample size, column B	14
Figure 2c
CUMULATIVE FOOD INTAKE (g)	PBS	SLA			Table Analyzed	histograma Cumulative FI		How big is the difference?					Test for normal distribution	PBS	SLA
	301.09	376.43			Column B	SLA		Mean of column A	324.6				Shapiro-Wilk test
	332.41	364.95			vs.	vs,		Mean of column B	374.3				W	0.9608	0.901
	282.27	374.58			Column A	PBS		Difference between means (B - A) ± SEM	49,76 ± 14,80				P value	0.8136	0.4152
	362.59	374.68			Unpaired t test with Welch's correction			95% confidence interval	9,629 to 89,89				Passed normality test (alpha=0.05)?	Yes	Yes
	344.48	380.99			P value	0.0257		R squared (eta squared)	0.7264				P value summary	ns	ns
					P value summary	*
					Significantly different (P < 0.05)?	Yes		F test to compare variances					Number of values	5	5
					One- or two-tailed P value?	Two-tailed		F, DFn, Dfd	30,99, 4, 4
					Welch-corrected t, df	t=3,362, df=4,258		P value	0.0057
					Data analyzed			P value summary	**
					Sample size, column A	5		Significantly different (P < 0.05)?	Yes
					Sample size, column B	5
Figure 2d
VISCERAL ADIPOSITY index (%)	PBS	SLA			Table Analyzed	visceral Adiposity index (%)							Test for normal distribution	PBS	SLA
	2	2.06			Column B	SLA							Shapiro-Wilk test
	1.98	3.05			vs.	vs,							W	0.7147	0.9517
	1.97	4.09			Column A	PBS							P value	0.0135	0.7493
	2.57	3.04			non-parametric								Passed normality test (alpha=0.05)?	No	Yes
	2.11	2.54			Mann Whitney test								P value summary	*	ns
					P value	0.0556
					Exact or approximate P value?	Exact							Number of values	5	5
					P value summary	ns
					Significantly different (P < 0.05)?	No
					One- or two-tailed P value?	Two-tailed
					Sum of ranks in column A,B	18 , 37
					Mann-Whitney U	3
Figure 2e
Liver TAG (mg/g)	PBS	SLA			Table Analyzed	Hepatic TAG content		How big is the difference?					Test for normal distribution	PBS	SLA
	9.7	15.8			Column B	SLA		Mean of column A	9.1				Shapiro-Wilk test
	8.4	15.4			vs.	vs,		Mean of column B	15.92				W	0.8413	0.983
	11	17.9			Column A	PBS		Difference between means (B - A) ± SEM	6,820 ± 0,9124				P value	0.1685	0.9498
	8.1	13.6			Unpaired t test			95% confidence interval	4,716 to 8,924				Passed normality test (alpha=0.05)?	Yes	Yes
	8.3	16.9			P value	<0,0001		R squared (eta squared)	0.8748				P value summary	ns	ns
					P value summary	****
					Significantly different (P < 0.05)?	Yes		F test to compare variances					Number of values	5	5
					One- or two-tailed P value?	Two-tailed		F, DFn, Dfd	1,729, 4, 4
					t, df	t=7,475, df=8		P value	0.6088
					Data analyzed			P value summary	ns
					Sample size, column A	5		Significantly different (P < 0.05)?	No
					Sample size, column B	5

## Sheet: Figure 3 
Figure 3a
Serum glucose (mg/ml)	PBS	SLA		Table Analyzed	Glucose (mg/dl)		How large is the effect?			Test for normal distribution
	97	126		Column B	SLA		Mean of column A	101.7		Shapiro-Wilk test
	95	104		vs.	vs,		Mean of column B	119.7		W	0.8408	0.9194
	97	132		Column A	PBS		Difference between means (B - A) ± SEM	18,00 ± 6,193		P value	0.1322	0.3875
	105	106		Unpaired t test			95% confidence interval	4,201 to 31,80		Passed normality test (alpha=0.05)?	Yes	Yes
	109	113		P value	0.0157		R squared (eta squared)	0.4579		P value summary	ns	ns
	98	137		P value summary	*
		130		Significantly different (P < 0.05)?	Yes		F test to compare variances			Number of values	6	9
		145		One- or two-tailed P value?	Two-tailed		F, DFn, Dfd	5,346, 5, 5
		140		t, df	t=2,906, df=10		P value	0.0896
				Sample size, column A	6		P value summary	ns
				Sample size, column B	6		Significantly different (P < 0.05)?	No
Figure 3b
Seum insulin (ng/ml)	PBS	SLA		Table Analyzed	Insulin (pmol/L)		How large is the effect?			Test for normal distribution
	135.5	175.64		Column B	SLA		Mean of column A	126.7		Shapiro-Wilk test
	112.239	145.061		vs.	vs,		Mean of column B	161.3		W	0.9215	0.9517
	169.728	190.93		Column A	PBS		Difference between means (B - A) ± SEM	34,61 ± 13,91		P value	0.5161	0.7541
	112.646	151.992		Unpaired t test			95% confidence interval	3,610 to 65,61		Passed normality test (alpha=0.05)?	Yes	Yes
	98.9874	175.436		P value	0.0321		R squared (eta squared)	0.3823		P value summary	ns	ns
	131.198	128.9		P value summary	*
				Significantly different (P < 0.05)?	Yes		F test to compare variances			Number of values	6	6
				One- or two-tailed P value?	Two-tailed		F, DFn, Dfd	1,164, 5, 5
				t, df	t=2,488, df=10		P value	0.8717
				Data analyzed			P value summary	ns
				Sample size, column A	6		Significantly different (P < 0.05)?	No
				Sample size, column B	6
Figure 3c
C-peptide/insulin ratio	PBS	SLA		Table Analyzed	ratio C-peptide/insulin		How large is the effect?			Test for normal distribution
	0.35	0.415		Column B	SLA		Mean of column A	0.7207		Shapiro-Wilk test
	1.067	0.984		vs.	vs,		Mean of column B	0.595		W	0.9064	0.9249
	1.088	0.462		Column A	PBS		Difference between means (B - A) ± SEM	-0,1257 ± 0,1559		P value	0.4129	0.5412
	0.494	0.655		Unpaired t test			95% confidence interval	-0,4731 to 0,2217		Passed normality test (alpha=0.05)?	Yes	Yes
	0.637	0.705		P value	0.439		R squared (eta squared)	0.061		P value summary	ns	ns
	0.688	0.349		P value summary	ns
				Significantly different (P < 0.05)?	No		F test to compare variances			Number of values	6	6
				One- or two-tailed P value?	Two-tailed		F, DFn, Dfd	1,627, 5, 5
				t, df	t=0,8060, df=10		P value	0.6062
				Data analyzed			P value summary	ns
				Sample size, column A	6		Significantly different (P < 0.05)?	No
				Sample size, column B	6
Figure 3d
Glucose (mg/dL) ipGTT	PBS (n=5)	SLA (n=5)		Table Analyzed	glucose ipGTT			Discovery?	P value	Mean of PBS	Mean of SLA	Difference	SE of difference	t ratio	df	q value
0 min	145-80-98-126-104	187-119-189-148-149		Column A	PBS		0 min	No	0.025811	110.6	158.4	-47.8	17.41	2.745	7.811	0.052138
15 min	146-147-239-197-182	271-296-269-348-296		vs.	vs,		15 min	Yes	0.001071	182.2	296	-113.8	22.42	5.076	7.714	0.004326
30 min	173-263-266-252-238	484-203-256-280-306		Column B	SLA		30 min	No	0.240603	238.4	305.8	-67.4	50.64	1.331	5.009	0.24301
60 min	96-213-219-154-170	217-236-266-187-226		Test details			60 min	No	0.070035	170.4	226.4	-56	25.77	2.173	6.385	0.094313
120 min	179-185-196-156-179	200-148-210-213-193		Test name	Unpaired t test with Welch correction		120 min	No	0.342823	179	192.8	-13.8	13.45	1.026	6.257	0.277001
				Variance assumption	Individual variance for each group
				Multiple comparisons	False Discovery Rate (FDR)					Test for normal distribution
				Method	Two-stage step-up (Benjamini,Krieger,Yekutieli)					Shapiro-Wilk test
				Desired FDR (Q)	1,00%					W	0.9289	0.9268
				Number of tests performed	5					P value	0.5891	0.5745
										Passed normality test (alpha=0.05)?	Yes	Yes
										P value summary	ns	ns
										Number of values	5	5
Glucose AUC ipGTT	PBS	SLA		Table Analyzed	Glucose AUC IPGGT 21d		How large is the effect?			Test for normal distribution
	14490	32273		Column B	SLA		Mean of column A	21479		Shapiro-Wilk test
	23858	22605		vs.	vs,		Mean of column B	27938		W	0.9308	0.9601
	26423	29483		Column A	PBS		Difference between means (B - A) ± SEM	6459 ± 2539		P value	0.6021	0.8089
	21180	27435		Unpaired t test			95% confidence interval	604,4 to 12314		Passed normality test (alpha=0.05)?	Yes	Yes
	21443	27893		P value	0.0345		R squared (eta squared)	0.4472		P value summary	ns	ns
				P value summary	*
				Significantly different (P < 0.05)?	Yes		F test to compare variances			Number of values	5	5
				One- or two-tailed P value?	Two-tailed		F, DFn, Dfd	1,585, 4, 4
				t, df	t=2,544, df=8		P value	0.6664
				Data analyzed			P value summary	ns
				Sample size, column A	5		Significantly different (P < 0.05)?	No
				Sample size, column B	5
Figure 3e
insulin (pmol/L) ipGTT	PBS (n=5)	SLA (n=5)		Table Analyzed	insulin ipGTT			Discovery?	P value	Mean of PBS	Mean of SLA	Difference	SE of difference	t ratio	df	q value
0 min	122-82-87-161-168	158-125-167-173-171		Column A	PBS		0 min	No	0.134001	124	158.8	-34.8	20	1.74	5.831	0.676705
15 min	275-213-295-222-180	191-194-312-259-253		vs.	vs,		15 min	No	0.880348	237	241.8	-4.8	30.88	0.1554	7.96	0.947911
30 min	530-347-117-225-109	440-387-290-248-294		Column B	SLA		30 min	No	0.475552	265.6	331.8	-66.2	86.53	0.7651	5.538	0.800512
60 min	229-93-187-178-143	153-379-292-110-181		Test details			60 min	No	0.336618	166	223	-57	54.29	1.05	5.641	0.800512
120 min	107-192-118-109-122	117-176-152-85-109		Test name	Unpaired t test with Welch correction		120 min	No	0.938526	129.6	127.8	1.8	22.62	0.07958	7.997	0.947911
				Variance assumption	Individual variance for each group
				Multiple comparisons	False Discovery Rate (FDR)					Test for normal distribution
				Method	Two-stage step-up (Benjamini,Krieger,Yekutieli)					Shapiro-Wilk test
				Desired FDR (Q)	1,00%					W	0.8513	0.9723
				Number of tests performed	5					P value	0.1986	0.8898
										Passed normality test (alpha=0.05)?	Yes	Yes
										P value summary	ns	ns
										Number of values	5	5
insulin (pmol/L) AUC ipGTT	PBS	SLA		Table Analyzed	Insulin AUC IPGGT 21 d		How large is the effect?			Test for normal distribution
	33107	25356		Column B	SLA		Mean of column A	23910		Shapiro-Wilk test
	27665	34020		vs.	vs,		Mean of column B	26327		W	0.9699	0.9253
	16207	26825		Column A	PBS		Difference between means (B - A) ± SEM	2416 ± 3759		P value	0.8748	0.5648
	23833	20333		Unpaired t test			95% confidence interval	-6251 to 11084		Passed normality test (alpha=0.05)?	Yes	Yes
	18740	25100		P value	0.5383		R squared (eta squared)	0.04912		P value summary	ns	ns
				P value summary	ns
				Significantly different (P < 0.05)?	No		F test to compare variances			Number of values	5	5
				One- or two-tailed P value?	Two-tailed		F, DFn, Dfd	1,889, 4, 4
				t, df	t=0,6429, df=8		P value	0.553
				Data analyzed			P value summary	ns
				Sample size, column A	5		Significantly different (P < 0.05)?	No
				Sample size, column B	5

## Sheet: Figure 4 
Figure 4a
Serum glucagon (mg/ml)	PBS	SLA		Table Analyzed	Glucagon pmol/L icv SLA vs PBS				Test for normal distribution
	43.11	8.96		Column B	SLA				Shapiro-Wilk test
	17.31	41.15		vs.	vs,				W	0.7259	0.8985
	4.59	53.41		Column A	PBS				P value	0.0015	0.177
	6.13	44.16		non-parametric					Passed normality test (alpha=0.05)?	No	Yes
	7.23	29.97		Mann Whitney test					P value summary	**	ns
	6.32	28.43		P value	0.0106
	5.21	8.14		Exact or approximate P value?	Exact				Number of values	12	11
	6.18	6.99		P value summary	*
	2.76	7.18		Significantly different (P < 0.05)?	Yes
	21.4	16.22		One- or two-tailed P value?	Two-tailed
	12.98	32.52
	2.45
Figure 4b
pancreatic glucagon (pg/g)	PBS	SLA		Table Analyzed	pancreatic glucagon icv PBS vs SLA		How large is the effect?
	1430	2339		Column B	SLA		Mean of column A	1331	Test for normal distribution
	1068	2581		vs.	vs,		Mean of column B	2047	Shapiro-Wilk test
	859	1313		Column A	PBS		Difference between means (B - A) ± SEM	716,8 ± 268,8	W	0.9149	0.9642
	1611	1886		Unpaired t test			95% confidence interval	96,83 to 1337	P value	0.4978	0.837
	1685	2118		P value	0.0285		R squared (eta squared)	0.4705	Passed normality test (alpha=0.05)?	Yes	Yes
				P value summary	*				P value summary	ns	ns
				Significantly different (P < 0.05)?	Yes		F test to compare variances
				Data analyzed			F, DFn, Dfd	1,860, 4, 4	Number of values	5	5
				Sample size, column A	5		P value	0.5626
				Sample size, column B	5		P value summary	ns
Figure 4c
serum glucagon (pmol/l) GTT	PBS	SLA		Table Analyzed	Glucagon leves upon IPGTT grouped				Discovery?	P value	Mean of Time (min)	Mean of SLA	Difference	SE of difference	t ratio	df	q value
0	12,45-12.63-12,27	13,21-13,40-13,05		Column A	Time (min)			0 min	Yes	0.006061	12.45	13.22	-0.77	0.145	5.309	3.997	0.008163
15	10,41-10,48-10,35	11,29-11,11-10,94		vs.	vs,			15 min	No	0.012074	10.41	11.11	-0.7	0.1078	6.493	2.542	0.012195
30	10,30-10,45-10,37	10,68-10,7610,76		Column B	SLA			30 min	Yes	0.004159	10.38	10.76	-0.3883	0.06457	6.014	3.904	0.008163
60	12,14-12,02-12,26	10,45-10,38-10,31		Test details				60 min	Yes	0.000129	12.14	10.38	1.76	0.08021	21.94	3.22	0.00052
120	10,56-10,76-10,66	10,90-10,83-10,98		Test name	Unpaired t test with Welch correction			120 min	No	0.031443	10.66	10.9	-0.2433	0.07219	3.371	3.711	0.025406
				Variance assumption	Individual variance for each group
				Multiple comparisons	False Discovery Rate (FDR)				Test for normal distribution
				Method	Two-stage step-up (Benjamini, Krieger, and Yekutieli)				Shapiro-Wilk test
				Desired FDR (Q)	1,00%				W	0.9308	0.9601
				Number of tests performed	5				P value	0.6021	0.8089
									Passed normality test (alpha=0.05)?	Yes	Yes
									P value summary	ns	ns
									Number of values	5	5
Figure 4d
serum glucagon icv LEP	PBS (- LEP ) PBS (+ LEP)	SLA(- LEP) SLA (+ LEP)		Table Analyzed	rvs Glucagon icvLEP Fig3d group					Compare cell means regardless of rows and columns
	16,69 - 17,93 0,56	8,15 -9,78 12,85		Two-way ANOVA	Ordinary					Number of families	1
	6,61 - 7,76 0,94	29,06-28,9 12,85		Alpha	0.05					Number of comparisons per family	6
	5,75 - 7,86 1,62	28,0-8,15 6,90								Alpha	0.05
	6,90 - 6,99 1,42	8,15-8,72 7,59		Source of Variation	% of total variation	P value	P value summary	Significant?
	6,42 2,13	16,8-15,6 13,78		Interaction	0.5427	0.5871	ns	No		Holm-Šídák's multiple comparisons test	Predicted (LS) mean diff,	Below threshold?	Summary	Adjusted P Value					Compact letter display		Difference between row means			Data summary
	11,39 -11,56 1,89	30,59 14,49		Row Factor	27.04	0.0005	***	Yes											SLA:(-)	A	Predicted (LS) mean of PBS	5.662		Number of columns (Column Factor)	2
				Column Factor	18.23	0.0034	**	Yes		PBS:(-) vs. PBS:(+)	8.47	Yes	*	0.0436					SLA:(+)	A B	Predicted (LS) mean of SLA	14.46		Number of rows (Row Factor)	2
										PBS:(-) vs. SLA:(-)	-7.551	Yes	*	0.0436					PBS:(-)	B	Difference between predicted means	-8.797		Number of values	34
				ANOVA table	SS (Type III)	DF	MS	F (DFn, DFd)		PBS:(-) vs. SLA:(+)	-1.574	No	ns	0.6276					PBS:(+)	C	SE of difference	2.27
Test for normal distribution					12.06	1	12.06	F (1, 30) = 0,3013		PBS:(+) vs. SLA:(-)	-16.02	Yes	***	0.0001							95% CI of difference	-13,43 to -4,161
Shapiro-Wilk test	PBS (-)	PBS (+)	SLA (-)	SLA (+)	600.9	1	600.9	F (1, 30) = 15,02		PBS:(+) vs. SLA:(+)	-10.04	Yes	*	0.0436
W	0.8086	0.9649	0.7945	0.8083	405.2	1	405.2	F (1, 30) = 10,12		SLA:(-) vs. SLA:(+)	5.977	No	ns	0.1397
P value	0.0122	0.8568	0.008	0.0697	1201	30	40.02
Passed normality test (alpha=0.05)?	No	Yes	No	Yes						Test details	Predicted (LS) mean 1	Predicted (LS) mean 2	Predicted (LS) mean diff,	SE of diff,	N1	N2	t	DF
P value summary	*	ns	**	ns			Interaction CI
					13.67		Mean diff, A1 - B1	8.47		PBS:(-) vs. PBS:(+)	9.896	1.427	8.47	3.211	11	6	2.638	30
Number of values	11	6	11	6	6.448		Mean diff, A2 - B2	5.977	P value	PBS:(-) vs. SLA:(-)	9.896	17.45	-7.551	2.697	11	11	2.799	30
				Difference between predicted means	7.223		(A1 -B1) - (A2 - B2)	2.492	P=0,5871	PBS:(-) vs. SLA:(+)	9.896	11.47	-1.574	3.211	11	6	0.4901	30
				SE of difference	2.27		95% CI of difference	-6,780 to 11,77	P=0,0005	PBS:(+) vs. SLA:(-)	1.427	17.45	-16.02	3.211	6	11	4.99	30
				95% CI of difference	2,587 to 11,86		(B1 - A1) - (B2 - A2)	-2.492	P=0,0034	PBS:(+) vs. SLA:(+)	1.427	11.47	-10.04	3.652	6	6	2.75	30
							95% CI of difference	-11,77 to 6,780		SLA:(-) vs. SLA:(+)	17.45	11.47	5.977	3.211	11	6	1.862	30

## Sheet: Figure 5 
Figure 5b
Beta cell mass (mg)	PBS	SLA			Table Analyzed	Beta cell mass (mg)		Difference between medians				Test for normal distribution
	35.7541	31.8459			Column B	SLA		Median of column A	14,04, n=9			Shapiro-Wilk test
	18.4565	12.7287			vs.	vs,		Median of column B	18,08, n=8			W	0.7999	0.9605
	14.0378	22.192			Column A	PBS		Difference: Actual	4.046			P value	0.0204	0.8153
	17.4089	20.3961			non-parametric			Difference: Hodges-Lehmann	1.351			Passed normality test (alpha=0.05)?	No	Yes
	28.7218	24.6306			Mann Whitney test							P value summary	*	ns
	11.5228	9.03219			P value	0.8884
	10.6099	7.89981			Exact or approximate P value?	Exact						Number of values	9	8
	11.2327	15.7723			P value summary	ns
	11.8558				Significantly different (P < 0.05)?	No
					One- or two-tailed P value?	Two-tailed
					Sum of ranks in column A,B	79 , 74
					Mann-Whitney U	34
					Sample size, column A	9
					Sample size, column B	8
Figure 5c
islet number	PBS	SLA			Table Analyzed	islet number		How large is the effect?				Test for normal distribution
	1.80286	1.53198			Column B	SLA		Mean of column A	1.544			Shapiro-Wilk test
	3.2245	3.55079			vs.	vs,		Mean of column B	1.453			W	0.8683	0.8328
	1.80025	1.39674			Column A	PBS		Difference between means (B - A) ± SEM	-0,09104 ± 0,5317			P value	0.1179	0.0635
	1.78092	2.93581			Unpaired t test			95% confidence interval	-1,224 to 1,042			Passed normality test (alpha=0.05)?	Yes	Yes
	2.81282	0.647068			P value	0.8663		R squared (eta squared)	0.001951			P value summary	ns	ns
	0.646656	0.529774			P value summary	ns
	0.642052	0.642944			Significantly different (P < 0.05)?	No		F test to compare variances				Number of values	9	8
	0.697193	0.391968			Data analyzed			F, DFn, Dfd	1,402, 7, 8
	0.492606				Sample size, column A	9		P value	0.6428
					Sample size, column B	8		P value summary	ns
								Significantly different (P < 0.05)?	No
Figure 5e
alpha-cell area	PBS	SLA			Table Analyzed	ALPHA CELL AREA		How large is the effect?				Test for normal distribution
	0.0530096	0.78891			Column B	SLA		Mean of column A	0.4874			Shapiro-Wilk test
	0.505246	1.95683			vs.	vs,		Mean of column B	1.002			W	0.906	0.8565
	0.280977	0.398917			Column A	PBS		Difference between means (B - A) ± SEM	0,5144 ± 0,2109			P value	0.2888	0.1107
	0.363077	1.73737			Unpaired t test			95% confidence interval	0,06500 to 0,9639			Passed normality test (alpha=0.05)?	Yes	Yes
	1.12952	0.931691			P value	0.0276		R squared (eta squared)	0.2841			P value summary	ns	ns
	0.4874	0.725115			P value summary	*
	0.620182	0.899062			Significantly different (P < 0.05)?	Yes		F test to compare variances				Number of values	9	8
	0.554096	0.57708			Data analyzed			F, DFn, Dfd	3,534, 7, 8
	0.393435				Sample size, column A	9		P value	0.0976
					Sample size, column B	8		P value summary	ns
								Significantly different (P < 0.05)?	No
Figure 5f
alpha-cell mass (mg)	PBS	SLA			Table Analyzed	Alpha cell mass (mg)		How large is the effect?				Test for normal distribution
	0.82483	6.16139			Column B	SLA		Mean of column A	6.228			Shapiro-Wilk test
	4.24912	16.4961			vs.	vs,		Mean of column B	11.96			W	0.9187	0.8961
	2.57375	3.2432			Column A	PBS		Difference between means (B - A) ± SEM	5,729 ± 2,404			P value	0.3814	0.2666
	3.57993	16.2271			Unpaired t test			95% confidence interval	0,6042 to 10,85			Passed normality test (alpha=0.05)?	Yes	Yes
	12.7523	18.6338			P value	0.0308						P value summary	ns	ns
	12.4596	16.4601			P value summary	*
	6.82201	10.0695			Significantly different (P < 0.05)?	Yes						Number of values	9	8
	7.48029	8.36766			One- or two-tailed P value?	Two-tailed
	5.31137				t, df	t=2,383, df=15
					Data analyzed
					Sample size, column A	9
					Sample size, column B	8
Figure 5g
alpha-cell area per islet	PBS	SLA			Table Analyzed	alpha cell area per islet area (%)						Test for normal distribution
	12.2245	13.2867			Column B	SLA						Shapiro-Wilk test
	11.2144	20.6001			vs.	vs,						W	0.9073	0.8945
	7.77776	14.3072			Column A	PBS						P value	0.2974	0.2576
	12.9851	19.3223			Unpaired t test							Passed normality test (alpha=0.05)?	Yes	Yes
	10.5198	9.98824			P value	0.0331						P value summary	ns	ns
	11.4625	9.48073			P value summary	*
	8.33743	13.693			Significantly different (P < 0.05)?	Yes						Number of values	9	8
	11.4248	10.946			One- or two-tailed P value?	Two-tailed
	5.72045				t, df	t=2,346, df=15
					Data analyzed
					Sample size, column A	9
					Sample size, column B	8

## Sheet: Figure 6 
Figure 6c
adipocyte area per pancreas area (%)	PBS	SLA		Table Analyzed adipocyte area per	pancreas area (%)		How large is the effect?			Test for normal distribution
	0.00195449	0.00932014		Column B	SLA		Mean of column A	0.001912		Shapiro-Wilk test
	0.00151707	0.0100851		vs.	vs,		Mean of column B	0.01179		W	0.9901	0.9198
	0.00226303	0.0109334		Column A	PBS		Difference between means (B - A) ± SEM	0,009875 ± 0,001171		P value	0.8101	0.5285
		0.0157442		Unpaired t test with Welch's correction			95% confidence interval	0,006705 to 0,01305		Passed normality test (alpha=0.05)?	Yes	Yes
		0.01285		P value	0.0008		R squared (eta squared)	0.9432		P value summary	ns	ns
				P value summary	***
				Significantly different (P < 0.05)?	Yes		F test to compare variances			Number of values	3	5
				Data analyzed			F, DFn, Dfd	47,15, 4, 2
				Sample size, column A	5		P value	0.0417
				Sample size, column B	5		P value summary	*
							Significantly different (P < 0.05)?	Yes
Figure 6d
oil red area per pancreas area (%)	PBS	SLA		Table Analyzed Oil Red area per	pancreas area (%)		How large is the effect?			Test for normal distribution
	0.5243	2.4482		Column B	SLA		Mean of column A	1.291		Shapiro-Wilk test
	1.1328	2.1385		vs.	vs,		Mean of column B	5.282		W	0.8938	0.9138
	1.7199	6.3749		Column A	PBS		Difference between means (B - A) ± SEM	3,991 ± 1,399		P value	0.4009	0.4905
	1.7869	9.5085		Unpaired t test with Welch's correction			95% confidence interval	0,2326 to 7,750		Passed normality test (alpha=0.05)?	Yes	Yes
		5.9401		P value	0.0417		R squared (eta squared)	0.6508		P value summary	ns	ns
				P value summary	*
				Significantly different (P < 0.05)?	Yes		F test to compare variances			Number of values	4	5
				One- or two-tailed P value?	Two-tailed		F, DFn, Dfd	26,90, 4, 3
				Welch-corrected t, df	t=2,853, df=4,368		P value	0.022
				Data analyzed			P value summary	*
				Sample size, column A	4		Significantly different (P < 0.05)?	Yes
				Sample size, column B	5
Figure 6e
Glucagon-alanine index	PBS	SLA		Table Analyzed	Fasting glucagon:ala index					Test for normal distribution
	1.48	2.16		Column B	SLA					Shapiro-Wilk test
	1.52	5.99		vs.	vs,					W	0.6185	0.9746
	1.32	6.79		Column A	PBS					P value	0.0008	0.9218
	1.58	4.04		non-parametric						Passed normality test (alpha=0.05)?	No	Yes
	3.49	7.93		Mann Whitney test			Significantly different (P < 0.05)?	Yes		P value summary	***	ns
	1.3	9.17		P value	0.0043		One- or two-tailed P value?	Two-tailed
				Exact or approximate P value?	Exact		Sum of ranks in column A,B	22 , 56		Number of values	6	6
				P value summary	**		Mann-Whitney U	1
				Data analyzed
				Sample size, column A	6
				Sample size, column B	6
Figure 6f
serum glucose after ip glucagon injection
Glucose (mg/dL) after ipGlucagon	PBS	SLA		Table Analyzed	glucose (mg/dL) after ipGlucagon		P value	Mean of PBS	Mean of SLA	Difference	SE of difference		Test for normal distribution
0 min	128 - 133 - 138 - 135	163 - 144 - 146 - 142		Column A	PBS		0.027321	133.5	148.8	-15.25	5.258		Shapiro-Wilk test
5 min	226 - 254 - 206 - 219	199 - 199 - 167 - 181		vs.	vs,		0.020752	226.3	186.5	39.75	12.77		W	0.9081	0.8599
15 min	243 - 268 - 229 - 231	193 - 226 - 196 - 214		Column B	SLA		0.024318	242.8	207.3	35.5	11.87		P value	0.4722	0.2599
30 min	199 - 242 - 153 - 208	195 - 209 - 176 - 236		Multiple unpaired t-test			0.880268	200.5	204	-3.5	22.27		Passed normality test (alpha=0.05)?	Yes	Yes
				Test name	Unpaired t test				P value summary	ns	ns		P value summary	ns	ns
				Variance assumption	Individual variance for each row
				Multiple comparisons	False Discovery Rate (FDR)								Number of values	4	4
				Method	Two-stage step-up (Benjamini, Krieger, and Yekutieli)
				Desired FDR (Q)	1,00%
Glucose AUC ip Glucagon	PBS	SLA		Table Analyzed	AUC PBS SLA serum glucose ip glucagon								Test for normal distribution
	6545	5590		Column B	SLA								Shapiro-Wilk test
	7403	5883		vs.	vs,								W	0.7574	0.9833
	6373	5388		Column A	PBS								P value	0.0452	0.9212
	6428	5648		non-parametric									Passed normality test (alpha=0.05)?	No	Yes
				Mann Whitney test									P value summary	*	ns
				P value	0.0286		Difference between medians
				Exact or approximate P value?	Exact		Median of column A	6487, n=4					Number of values	4	4
				P value summary	*		Median of column B	5619, n=4
				Significantly different (P < 0.05)?	Yes		Difference: Actual	-867.5
				One- or two-tailed P value?	Two-tailed		Difference: Hodges-Lehmann	-926
				Sum of ranks in column A,B	26 , 10
				Mann-Whitney U	0
Figure 6g
pS133-CREB/Total CREB	PBS	SLA		Table Analyzed	pCREB liver icv SLA GcTT		How large is the effect?						Test for normal distribution
	79.0286	39.0337		Column B	SLA		Mean of column A	99.92					Shapiro-Wilk test
	115.666	67.5626		vs.	vs,		Mean of column B	48.3					W	0.9561	0.8868
	99.6671	49.7052		Column A	PBS		Difference between means (B - A) ± SEM	-51,62 ± 10,42					P value	0.7542	0.3684
	105.306	36.8884		Unpaired t test			95% confidence interval	-77,11 to -26,13					Passed normality test (alpha=0.05)?	Yes	Yes
				P value	0.0026		R squared (eta squared)	0.8036					P value summary	ns	ns
				P value summary	**
				Significantly different (P < 0.05)?	Yes		F test to compare variances						Number of values	4	4
				One- or two-tailed P value?	Two-tailed		F, DFn, Dfd	1,211, 3, 3
				t, df	t=4,955, df=6		P value	0.8786
				Data analyzed			P value summary	ns
				Sample size, column A	4		Significantly different (P < 0.05)?	No
				Sample size, column B	4

## Sheet: Figure 7
Figure 7a	mRNA levels of genes	involved in DNL
PPAR gamma	PBS	SLA
	0.52	1.47		Table Analyzed	PPAR gamma		How large is the effect?				Test for normal distribution
	1.19	1.82		Column B	SLA		Mean of column A	0.9998			Shapiro-Wilk test
	1.07	2.06		vs.	vs,		Mean of column B	1.682			W	0.7644	0.9282	F test to compare variances
	1.21	1.82		Column A	PBS		Difference between means (B - A) ± SEM	0,6819 ± 0,2268			P value	0.0522	0.584	F, DFn, Dfd	1,046, 3, 3
				Unpaired t test			95% confidence interval	0,1269 to 1,237			Passed normality test (alpha=0.05)?	Yes	Yes	P value	0.9714
				P value	0.0238		R squared (eta squared)	0.601			P value summary	ns	ns	P value summary	ns
				P value summary	*		Data analyzed							Significantly different (P < 0.05)?	No
				Significantly different (P < 0.05)?	Yes		Sample size, column A	4			Number of values	4	4
				One- or two-tailed P value?	Two-tailed		Sample size, column B	4
				t, df	t=3,007, df=6
Acly	PBS	SLA		Table Analyzed	Acly		How large is the effect?				Test for normal distribution
	0.68	3.34		Column D	SLA		Mean of column C	0.9999			Shapiro-Wilk test
	0.85	3.01		vs.	vs,		Mean of column D	2.889			W	0.8386	0.9447	F test to compare variances
	0.9	1.42		Column C	PBS		Difference between means (D - C) ± SEM	1,890 ± 0,7227			P value	0.1912	0.6991	F, DFn, Dfd	12,96, 4, 3
	1.56	1.77		Unpaired t test			95% confidence interval	0,1806 to 3,599			Passed normality test (alpha=0.05)?	Yes	Yes	P value	0.0619
		4.9		P value	0.0347		R squared (eta squared)	0.4941			P value summary	ns	ns	P value summary	ns
				P value summary	*		Data analyzed							Significantly different (P < 0.05)?	No
				Significantly different (P < 0.05)?	Yes		Sample size, column A	4			Number of values	4	5
				One- or two-tailed P value?	Two-tailed		Sample size, column B	5
				t, df	t=2,615, df=7
Fasn	PBS	SLA		Table Analyzed	Fasn		How large is the effect?				Test for normal distribution
	0.94	1.16		Column F	SLA Fasn		Mean of column E	0.9975			Shapiro-Wilk test
	0.37	0.65		vs.	vs,		Mean of column F	0.7711			W	0.9243	0.9479	F test to compare variances
	0.89	0.66		Column E	PBS Fasn		Difference between means (F - E) ± SEM	-0,2264 ± 0,2096			P value	0.5372	0.7231	F, DFn, Dfd	3,418, 5, 5
	1.55	0.93		Unpaired t test			95% confidence interval	-0,6935 to 0,2408			Passed normality test (alpha=0.05)?	Yes	Yes	P value	0.2035
	1.49	0.74		P value	0.3056		R squared (eta squared)	0.1044			P value summary	ns	ns	P value summary	ns
	0.74	0.47		P value summary	ns		Data analyzed							Significantly different (P < 0.05)?	No
				Significantly different (P < 0.05)?	No		Sample size, column A	6			Number of values	6	6
				One- or two-tailed P value?	Two-tailed		Sample size, column B	6
				t, df	t=1,080, df=10
Acc-alpha	PBS	SLA		Table Analyzed	Acc-a		How large is the effect?				Test for normal distribution
	0.5317	1.033		Column H	SLA Acc-a		Mean of column G	0.9999			Shapiro-Wilk test
	0.8232	0.9714		vs.	vs,		Mean of column H	0.8302			W	0.9895	0.947	F test to compare variances
	0.9739	0.7043		Column G	PBS Acc-a		Difference between means (H - G) ± SEM	-0,1697 ± 0,1794			P value	0.9777	0.7158	F, DFn, Dfd	3,424, 4, 4
	1.4397	0.5716		Unpaired t test with Welch's correction			95% confidence interval	-0,5833 to 0,2439			Passed normality test (alpha=0.05)?	Yes	Yes	P value	0.2604
	1.231	0.8709		P value	0.3798		R squared (eta squared)	0.1006			P value summary	ns	ns	P value summary	ns
				P value summary	ns		Data analyzed							Significantly different (P < 0.05)?	No
				Significantly different (P < 0.05)?	No		Sample size, column G	5			Number of values	5	5
				One- or two-tailed P value?	Two-tailed		Sample size, column H	5
				Welch-corrected t, df	t=0,9459, df=6,153
Scd1	PBS	SLA		Table Analyzed	Scd1		How big is the difference?				Test for normal distribution
	0.59	1.53		Column J	SLA Scd1						Shapiro-Wilk test
	0.96	1.49		vs.	vs,		Difference between medians				W	0.7269	0.9068
	0.55	2.91		Column I	PBS Scd1		Median of column I	0,5925, n=5			P value	0.0179	0.4486
	0.43	3.18		Mann Whitney test			Median of column J	2,912, n=5			Passed normality test (alpha=0.05)?	No	Yes
	2.63	4.52		P value	0.0317		Difference: Actual	2.319			P value summary	*	ns
				Exact or approximate P value?	Exact		Difference: Hodges-Lehmann	1.873
				P value summary	*		Data analyzed				Number of values	5	5
				Significantly different (P < 0.05)?	Yes		Sample size, column I	5
				One- or two-tailed P value?	Two-tailed		Sample size, column J	5
Dgat2	PBS	SLA		Table Analyzed	Dgat2		How large is the effect?				Test for normal distribution
	0.93	1.23		Column L	SLA Dgat2		Mean of column K	1			Shapiro-Wilk test
	0.91	0.6		vs.	vs,		Mean of column L	0.8065			W	0.9181	0.9197	F test to compare variances
	1.13	1.06		Column K	PBS Dgat2		Difference between means (L - K) ± SEM	-0,1934 ± 0,1613			P value	0.5266	0.5033	F, DFn, Dfd	8,482, 5, 3
	1.02	0.89		Unpaired t test			95% confidence interval	-0,5654 to 0,1786			Passed normality test (alpha=0.05)?	Yes	Yes	P value	0.1085
		0.56		P value	0.2648		R squared (eta squared)	0.1523			P value summary	ns	ns	P value summary	ns
		0.47		P value summary	ns		Data analyzed							Significantly different (P < 0.05)?	No
				Significantly different (P < 0.05)?	No		Sample size, column K	4			Number of values	4	6
				One- or two-tailed P value?	Two-tailed		Sample size, column L	6
				t, df	t=1,199, df=8
Figure 7b	mRNA levels of genes	involved in FA oxidation
PPARa	PBS	SLA		Table Analyzed	PPARa		How large is the effect?				Test for normal distribution
	1.12	0.815		Column B	SLA		Mean of column A	1.005			Shapiro-Wilk test
	1.362	0.251		vs.	vs,		Mean of column B	0.5325			W	0.9015	0.8938	F test to compare variances
	1.166	0.326		Column A	PBS		Difference between means (B - A) ± SEM	-0,4722 ± 0,1547			P value	0.3831	0.3384	F, DFn, Dfd	1,081, 3, 3
	0.649	0.562		Unpaired t test			95% confidence interval	-0,8170 to -0,1274			Passed normality test (alpha=0.05)?	Yes	Yes	P value	0.9503
	1.05	0.844		P value	0.0122		R squared (eta squared)	0.4822			P value summary	ns	ns	P value summary	ns
	0.681	0.396		P value summary	*		Data analyzed							Significantly different (P < 0.05)?	No
				Significantly different (P < 0.05)?	Yes		Sample size, column A	6			Number of values	6	6
				One- or two-tailed P value?	Two-tailed		Sample size, column B	6
				t, df	t=3,052, df=10
Mttp	PBS	SLA		Table Analyzed	MTTP		How large is the effect?				Test for normal distribution
	0.9884	0.461		Column B	SLA		Mean of column A	1.029			Shapiro-Wilk test
	0.944	0.5408		vs.	vs,		Mean of column B	0.5104			W	0.8643	0.8218	F test to compare variances
	1.3371	0.4637		Column A	PBS		Difference between means (B - A) ± SEM	-0,5190 ± 0,1021			P value	0.2758	0.1205	F, DFn, Dfd	7,098, 3, 4
	0.8479	0.4485		Unpaired t test			95% confidence interval	-0,7605 to -0,2774			Passed normality test (alpha=0.05)?	Yes	Yes	P value	0.0887
		0.638		P value	0.0014		R squared (eta squared)	0.7867			P value summary	ns	ns	P value summary	ns
				P value summary	**		Data analyzed							Significantly different (P < 0.05)?	No
				Significantly different (P < 0.05)?	Yes		Sample size, column A	4			Number of values	4	5
				One- or two-tailed P value?	Two-tailed		Sample size, column B	5
				t, df	t=5,081, df=7
Htgl	PBS	SLA		Table Analyzed	Htgl		How large is the effect?				Test for normal distribution
	1	1.9		Column B	SLA		Mean of column A	1.002			Shapiro-Wilk test
	1.01	1.83		vs.	vs,		Mean of column B	1.964			W	0.9244	0.8561	F test to compare variances
	0.89	1.84		Column A	PBS		Difference between means (B - A) ± SEM	0,9620 ± 0,1232			P value	0.5585	0.2145	F, DFn, Dfd	3,093, 2, 2
				Unpaired t test with Welch´s correction			95% confidence interval	0,6337 to 1,290			Passed normality test (alpha=0.05)?	Yes	Yes	P value	0.4886
				P value	0.0009		R squared (eta squared)	0.9316			P value summary	ns	ns	P value summary	ns
				P value summary	***		Data analyzed							Significantly different (P < 0.05)?	No
				Significantly different (P < 0.05)?	Yes		Sample size, column A	5			Number of values	5	5
				One- or two-tailed P value?	Two-tailed		Sample size, column B	5
				Welch-corrected t, df	t=7,805, df=4,475
Figure 7c	mRNA levels proinflam cytokines
Tnf-alpha	PBS	SLA			hepatic Tnf-a		How large is the effect?				Test for normal distribution
	1	0.635		Column B	SLA		Mean of column A	0.989			Shapiro-Wilk test
	0.95	0.835		vs.	vs,		Mean of column B	0.5833			W	0.9556	0.9347	F test to compare variances
	1.05	0.415		Column A	PBS		Difference between means (B - A) ± SEM	-0,4057 ± 0,07535			P value	0.7769	0.6172	F, DFn, Dfd	3,341, 5, 4
	0.87	0.595		Unpaired t test			95% confidence interval	-0,5761 to -0,2352			Passed normality test (alpha=0.05)?	Yes	Yes	P value	0.2658
	1.075	0.57		P value	0.0004		R squared (eta squared)	0.7631			P value summary	ns	ns	P value summary	ns
		0.45		P value summary	***		Data analyzed							Significantly different (P < 0.05)?	No
				Significantly different (P < 0.05)?	Yes		Sample size, column A	5			Number of values	5	6
				One- or two-tailed P value?	Two-tailed		Sample size, column B	6
				t, df	t=5,384, df=9
IL-1b	PBS	SLA		Table Analyzed	hepatic IL-1b		How large is the effect?				Test for normal distribution
	1.055	1.7		Column D	SLA		Mean of column C	1.01			Shapiro-Wilk test
	1.025	2.375		vs.	vs,		Mean of column D	2.192			W	0.9423	0.8906	F test to compare variances
	0.95	3.085		Column C	PBS		Difference between means (D - C) ± SEM	1,182 ± 0,2563			P value	0.5367	0.3599	F, DFn, Dfd	110,7, 4, 2
		1.74		Unpaired t test with Welch's correction			95% confidence interval	0,4783 to 1,886			Passed normality test (alpha=0.05)?	Yes	Yes	P value	0.018
		2.06		P value	0.0093		R squared (eta squared)	0.8377			P value summary	ns	ns	P value summary	*
				P value summary	**		Data analyzed							Significantly different (P < 0.05)?	Yes
				Significantly different (P < 0.05)?	Yes		Sample size, column C	3			Number of values	3	5
				One- or two-tailed P value?	Two-tailed		Sample size, column D	5
				Welch-corrected t, df	t=4,611, df=4,120
Ccl5	PBS	SLA		Table Analyzed	hepatic Ccl5		How large is the effect?				Test for normal distribution
	1	1.61		Column F	SLA		Mean of column E	1.007			Shapiro-Wilk test
	0.88	1.58		vs.	vs,		Mean of column F	1.6			W	0.998	0.9398	F test to compare variances
	1.14	1.57		Column E	PBS		Difference between means (F - E) ± SEM	0,5933 ± 0,07678			P value	0.9152	0.6532	F, DFn, Dfd	16,93, 2, 3
		1.64		Unpaired t test with Welch's correction			95% confidence interval	0,2876 to 0,8991			Passed normality test (alpha=0.05)?	Yes	Yes	P value	0.0464
				P value	0.0127		R squared (eta squared)	0.9648			P value summary	ns	ns	P value summary	*
				P value summary	*		Data analyzed							Significantly different (P < 0.05)?	Yes
				Significantly different (P < 0.05)?	Yes		Sample size, column E	3			Number of values	3	4
				One- or two-tailed P value?	Two-tailed		Sample size, column F	4
				Welch-corrected t, df	t=7,728, df=2,178
Cd68	PBS	SLA		Table Analyzed	Hepatic Cd68		How large is the effect?				Test for normal distribution
	1.005	0.925		Column H	SLA		Mean of column G	0.993			Shapiro-Wilk test
	0.91	1.19		vs.	vs,		Mean of column H	1.17			W	0.9246	0.9567	F test to compare variances
	1.11	1.22		Column G	PBS		Difference between means (H - G) ± SEM	0,1770 ± 0,08366			P value	0.5598	0.7942	F, DFn, Dfd	1,917, 5, 4
	0.85	1.225		Unpaired t test			95% confidence interval	-0,01224 to 0,3662			Passed normality test (alpha=0.05)?	Yes	Yes	P value	0.5481
	1.09	1.075		P value	0.0635		R squared (eta squared)	0.3322			P value summary	ns	ns	P value summary	ns
		1.385		P value summary	ns		Data analyzed							Significantly different (P < 0.05)?	No
				Significantly different (P < 0.05)?	No		Sample size, column G	5			Number of values	5	6
				One- or two-tailed P value?	Two-tailed		Sample size, column H	6
				t, df	t=2,116, df=9
Figure 7d
Got1	PBS	SLA		Table Analyzed	Got1		How large is the effect?				Test for normal distribution
	0.5311	1.7594		Column B	SLA		Mean of column A	1.009			Shapiro-Wilk test
	0.9711	1.3943		vs.	vs,		Mean of column B	2.14			W	0.9837	0.8651	F test to compare variances
	1.4269	2.7504		Column A	PBS		Difference between means (B - A) ± SEM	1,131 ± 0,4657			P value	0.9236	0.2473	F, DFn, Dfd	5,367, 4, 3
	1.1053	1.4602		Unpaired t test			95% confidence interval	0,02969 to 2,232			Passed normality test (alpha=0.05)?	Yes	Yes	P value	0.1989
		3.3337		P value	0.0455		R squared (eta squared)	0.4572			P value summary	ns	ns	P value summary	ns
				P value summary	*		Data analyzed							Significantly different (P < 0.05)?	No
				Significantly different (P < 0.05)?	Yes		Sample size, column A	4			Number of values	4	5
				One- or two-tailed P value?	Two-tailed		Sample size, column B	5
				t, df	t=2,428, df=7
Figure 7e
FGF21 (pg/mL)	PBS	SLA		Table Analyzed Serum FGF21 (pg/mL)			How large is the effect?				Test for normal distribution
	91.6903	55.7493		Column B	SLA		Mean of column A	59.8			Shapiro-Wilk test
	108.532	117.445		vs.	vs,		Mean of column B	144.7			W	0.9154	0.9005	F test to compare variances
	51.4616	180.278		Column A	PBS		Difference between means (B - A) ± SEM	84,94 ± 27,89			P value	0.5006	0.3771	F, DFn, Dfd	1,695, 5, 4
	28.3973	154.95		Unpaired t test			95% confidence interval	21,85 to 148,0			Passed normality test (alpha=0.05)?	Yes	Yes	P value	0.6292
	18.9016	195.022		P value	0.0139		R squared (eta squared)	0.5076			P value summary	ns	ns	P value summary	ns
		164.975		P value summary	*		Data analyzed							Significantly different (P < 0.05)?	No
				Significantly different (P < 0.05)?	Yes		Sample size, column A	5			Number of values	5	6
				One- or two-tailed P value?	Two-tailed		Sample size, column B	6
				t, df	t=3,046, df=9

## Sheet: Figure 8
Figure 8a
Total amino acid serum (mM)	PBS	SLA		Table Analyzed	total amino acid serum levels (mM)		How big is the difference?			Test for normal distribution
	1.54	1.8		Column B	SLA		Mean of column A	1.707		Shapiro-Wilk test	PBS	SLA
	1.72	1.7		vs.	vs,		Mean of column B	1.785		W	0.9398	0.9121
	1.72	1.72		Column A	PBS		Difference between means (B - A) ± SEM	0,07816 ± 0,03447		P value	0.2617	0.0937
	1.76	1.78		Unpaired t test			95% confidence interval	0,008174 to 0,1481		Passed normality test (alpha=0.05)?	Yes	Yes
	1.7	1.68		P value	0.0297		R squared (eta squared)	0.1281		P value summary	ns	ns
	1.54	1.8		P value summary	*
	1.66	1.76		Significantly different (P < 0.05)?	Yes		F test to compare variances			Number of values	19	18
	1.72	1.78		One- or two-tailed P value?	Two-tailed		F, DFn, Dfd	1,947, 17, 18
	1.74	1.8		t, df	t=2,267, df=35		P value	0.1706
	1.78	1.76		Data analyzed			P value summary	ns
	1.72	1.78		Sample size, column A	19		Significantly different (P < 0.05)?	No
	1.74	1.86		Sample size, column B	18
	1.86	1.63
	1.67	1.62
	1.64	1.67
	1.7	1.99
	1.89	2.1
	1.67	1.9
	1.66
Figure 8b
BCAA serum levels (mM)	PBS	SLA		Table Analyzed	BCAA serum levels		How big is the difference?			Test for normal distribution
	0.19	0.192		Column B	SLA		Mean of column A	0.2035		Shapiro-Wilk test	PBS	SLA
	0.187	0.184		vs.	vs,		Mean of column B	0.2359		W	0.9503	0.9642
	0.154	0.145		Column A	PBS		Difference between means (B - A) ± SEM	0,03231 ± 0,01482		P value	0.275	0.6302
	0.163	0.169		Unpaired t test			95% confidence interval	0,002408 to 0,06221		Passed normality test (alpha=0.05)?	Yes	Yes
	0.143	0.145		P value	0.0349		R squared (eta squared)	0.1017		P value summary	ns	ns
	0.158	0.159		P value summary	*
	0.139	0.246		Significantly different (P < 0.05)?	Yes		F test to compare variances			Number of values	24	20
	0.152	0.219		One- or two-tailed P value?	Two-tailed		F, DFn, Dfd	2,104, 19, 23
	0.259	0.281		t, df	t=2,181, df=42		P value	0.0907
	0.267	0.294		Data analyzed			P value summary	ns
	0.184	0.284		Sample size, column A	24		Significantly different (P < 0.05)?	No
	0.183	0.286		Sample size, column B	20
	0.242	0.229
	0.264	0.245
	0.251	0.326
	0.259	0.351
	0.199	0.237
	0.209	0.249
	0.226	0.235
	0.222	0.241
	0.21
	0.21
	0.196
	0.218
Figure 8c
Serum urea levels (mM)	PBS	SLA		Table Analyzed	Serum urea levels		How large is the effect?			Test for normal distribution
	3.93	0.76		Column B	SLA		Mean of column A	2.155		Shapiro-Wilk test	PBS	SLA
	0.8	0.8		vs.	vs,		Mean of column B	0.8183		W	0.9328	0.9241
	3	0.8		Column A	PBS		Difference between means (B - A) ± SEM	-1,337 ± 0,5073		P value	0.6021	0.5357
	2.47	0.93		Unpaired t test with Welch's correction			95% confidence interval	-2,637 to -0,03603		Passed normality test (alpha=0.05)?	Yes	Yes
	1.93	0.9		P value	0.0459		R squared (eta squared)	0.5793		P value summary	ns	ns
	0.8	0.72		P value summary	*
				Significantly different (P < 0.05)?	Yes		F test to compare variances			Number of values	6	6
				One- or two-tailed P value?	Two-tailed		F, DFn, Dfd	233,8, 5, 5
				Welch-corrected t, df	t=2,635, df=5,043		P value	<0,0001
				Data analyzed			P value summary	****
				Sample size, column A	6		Significantly different (P < 0.05)?	Yes
				Sample size, column B	6
Figur 8d
Individual amino acid (microM)	PBS	PBS	PBS	PBS	PBS	PBS		SLA	SLA	SLA	SLA	SLA	SLA	SLA	SLA	SLA	SLA	SLA	SLA		Test for normal distribution
Ala	251.8	220.91	211.95	210.16	257.67	269.97		241.76	209.66	239.89	249.8	244.86	223.82	230.8	216.19	222.13	214.66	247.44	221		Shapiro-Wilk test
Val	203.68	184.32	201.63	208.63	211.7			208.1	222.35	214.07	214.64	229.7	210.14	218.29	232.45	209.38					W	0.9206	0.9152
Leu	96.45	105.31	105.09	89.45	95.82	91.01		105.79	74.93	77.23	87.88	94.66	135.71	101.71	89.69	85.4	83.17	73.51	129.18		P value	0.1163	0.0924
Ile	142.38	104.18	95.67	121.45	130.1	123.56		106.92	136.06	104.86	119.31	128.52	143.76	106.13	130.19	101.55	117.25	127.28	146.48		Passed normality test (alpha=0.05)?	Yes	Yes
Pro	79.6	63.31	81.11	79.72	101.67	97.46		117.07	77.51	94.96	104.38	83.93	99.53	110.14	74.42	96.52	108.16	82.15	100.67		P value summary	ns	ns
Trp	155.08	155.72	155.41	132.28	141.7	156		177.01	179.58	173.53	129.95	139.98	156.74	179.21	177.06	172.59	132.68	141.82	153.52
Met	203.22	178.29	206.68	210.3	229.49	200.05		226.57	187.75	216.09	208.35	225.88	211.04	217.09	176.31	207.82	205.81	248.95	215.96		Number of values	19	19
Phe	81.7	66.23	62.18	70.14	85.35	82.33		82.33	81.96	89.78	82.61	79.24	82.35	80.42	78.03	93.14	80.26	81.42	81.23
Tyr	96.98	83.9	73.74	81.81	100.33	95.02		98.9	95.52	93.88	89.89	88.77	94.3	86.72	84.14	84.12	86.64	94.13	86.66
Cys	70.56	66.99	64.41	81.38	80.04	77.37		90.94	93.52	96.5	91.8	87.33	80.96	85.4	92.18	95.16	91.49	88.72
Ser	370.28	366.45	351.38	346.64	376.64	363.31		379.23	383.69	213.13	344.57	348.52	229.29	218.57	197.14
Thr	307.9	202.38	221.01	216.17	298.7	293.77		282.78	262.46	260.3	312.05	239.36	270.83	263.71	261.93	266.43	260.2	271.11	270.95
Asn	24.79	21.86	18.06	27.69	26.57	27.52		22.71	24.45	23.91	26.3	27.6	23.71	23.94	22.89	23.76	25.73	23.58	23.54
Gln	277.72	176.42	194.03	251.84	235.68	290.74		257.97	239.21	251.11	288.38	217.7	253.7	242.57	233.32	236.3	272.03	240.64	247.59
Asp	46.81	42.53	40.1	44.09	46.9	47.48		54.51	56.26	52.62	57.22	48.7	49.19	53.94	51.83	51.14	48.84	53.7	48.43
Glu	249.69	257.8	217.28	219.19	244.59	279.65		252.59	245.89	256.84	252.72	223.28	241.56	256.21	252.22	249.5	240	220.26	241.38
Arg	337.61	253.9	272.27	277.46	374.26	376.65		373.97	318.96	364.56	412.4	320.03	295.33	366.59	320.61	365.55	411.82	315.41	304.69
His	75.19	60.96	66.31	72.06	81.85	83.02		85.13	80.7	84.53	92.03	77.81	69.97	76.7	79.77	74	78.73
Orn	504.28	360.1	426.18	479.85	487.04	473.84		422.64	585.22	464.81	487.84	466.78	472.99	426.5	590.96	460.8	492.45	466.71	472.93
Unpaired Student´s t test	Ala	Ala	Ala	Val	Val	Val	Leu	Leu	Leu	Ile	Ile	Ile	Pro	Pro	Pro	Trp	Trp	Trp	Met	Met	Met	Phe	Phe	Phe	Tyr	Tyr	Tyr	Cys	Cys	Cys	Ser	Ser	Ser	Thr	Thr	Trh	Asn	Asn	Asn	Gln	Gln	Gln	Asp	Asp	Asp	Glu	Glu	Glu	Arg
Ala	Unpaired t test with Welch's correction			Unpaired t test with Welch's correction			Unpaired t test with Welch's correction			Unpaired t test with Welch's correction			Unpaired t test with Welch's correction			Unpaired t test with Welch's correction			Unpaired t test with Welch's correction			Unpaired t test with Welch's correction			Unpaired t test with Welch's correction			Unpaired t test with Welch's correction			Unpaired t test with Welch's correction			Unpaired t test with Welch's correction			Unpaired t test with Welch's correction			Unpaired t test with Welch's correction			Unpaired t test with Welch's correction			Unpaired t test with Welch's correction			Unpaired t test with Welch's correction
Val	P value	0.5618		P value	0.026		P value	0.7282		P value	0.7425		P value	0.1139		P value	0.1637		P value	0.3943		P value	0.0995		P value	0.72		P value	0.0013		P value	0.0389		P value	0.5818		P value	0.9659		P value	0.6013		P value	0.0004		P value	0.9755		P value
Leu	P value summary	ns		P value summary	*		P value summary	ns		P value summary	ns		P value summary	ns		P value summary	ns		P value summary	ns		P value summary	ns		P value summary	ns		P value summary	**		P value summary	*		P value summary	ns		P value summary	ns		P value summary	ns		P value summary	***		P value summary	ns		P value summary
Ile	Significantly different (P < 0.05)?	No		Significantly different (P < 0.05)?	Yes		Significantly different (P < 0.05)?	No		Significantly different (P < 0.05)?	No		Significantly different (P < 0.05)?	No		Significantly different (P < 0.05)?	No		Significantly different (P < 0.05)?	No		Significantly different (P < 0.05)?	No		Significantly different (P < 0.05)?	No		Significantly different (P < 0.05)?	Yes		Significantly different (P < 0.05)?	Yes		Significantly different (P < 0.05)?	No		Significantly different (P < 0.05)?	No		Significantly different (P < 0.05)?	No		Significantly different (P < 0.05)?	Yes		Significantly different (P < 0.05)?	No		Significantly different (P < 0.05)?
Pro	One- or two-tailed P value?	Two-tailed		One- or two-tailed P value?	Two-tailed		One- or two-tailed P value?	Two-tailed		One- or two-tailed P value?	Two-tailed		One- or two-tailed P value?	Two-tailed		One- or two-tailed P value?	Two-tailed		One- or two-tailed P value?	Two-tailed		One- or two-tailed P value?	Two-tailed		One- or two-tailed P value?	Two-tailed		One- or two-tailed P value?	Two-tailed		One- or two-tailed P value?	Two-tailed		One- or two-tailed P value?	Two-tailed		One- or two-tailed P value?	Two-tailed		One- or two-tailed P value?	Two-tailed		One- or two-tailed P value?	Two-tailed		One- or two-tailed P value?	Two-tailed		One- or two-tailed P value?
Trp	Welch-corrected t, df	t=0,6112, df=6,524		Welch-corrected t, df	t=2,802, df=7,124		Welch-corrected t, df	t=0,3542, df=14,85		Welch-corrected t, df	t=0,3385, df=9,229		Welch-corrected t, df	t=1,734, df=9,912		Welch-corrected t, df	t=1,460, df=15,89		Welch-corrected t, df	t=0,8859, df=11,20		Welch-corrected t, df	t=1,945, df=6,032		Welch-corrected t, df	t=0,3754, df=6,137		Welch-corrected t, df	t=4,896, df=7,810		Welch-corrected t, df	t=2,508, df=7,364		Welch-corrected t, df	t=0,5841, df=5,637		Welch-corrected t, df	t=0,04462, df=5,753		Welch-corrected t, df	t=0,5521, df=5,852		Welch-corrected t, df	t=5,084, df=10,36		Welch-corrected t, df	t=0,03197, df=6,312		Welch-corrected t, df
Met	How big is the difference?			How big is the difference?			How big is the difference?			How big is the difference?			How big is the difference?			How big is the difference?			How big is the difference?			How big is the difference?			How big is the difference?			How big is the difference?			How big is the difference?			How big is the difference?			How big is the difference?			How big is the difference?			How big is the difference?			How big is the difference?			How big is the difference?
Phe	Mean of column A	237.1		Mean of column A	202		Mean of column E	97.19		Mean of column G	119.6		Mean of column I	83.81		Mean of column K	149.4		Mean of column M	204.7		Mean of column O	74.66		Mean of column Q	88.63		Mean of column S	73.46		Mean of column A	362.5		Mean of column W	256.7		Mean of column Y	24.42		Mean of column AA	237.7		Mean of column A	44.65		Mean of column AE	244.7		Mean of column AG
Tyr	Mean of column B	230.2		Mean of column B	217.7		Mean of column F	94.91		Mean of column H	122.4		Mean of column J	95.79		Mean of column L	159.5		Mean of column N	212.3		Mean of column P	82.73		Mean of column R	90.31		Mean of column T	89.5		Mean of column B	289.3		Mean of column X	268.5		Mean of column Z	24.34		Mean of column AB	248.4		Mean of column B	52.2		Mean of column AF	244.4		Mean of column AH
Cys	Difference between means (B - A) ± SEM	-6,909 ± 11,31		Difference between means (B - A) ± SEM	15,69 ± 5,600		Difference between means (F - E) ± SEM	-2,283 ± 6,446		Difference between means (H - G) ± SEM	2,802 ± 8,278		Difference between means (J - I) ± SEM	11,98 ± 6,908		Difference between means (L - K) ± SEM	10,11 ± 6,921		Difference between means (N - M) ± SEM	7,630 ± 8,613		Difference between means (P - O) ± SEM	8,076 ± 4,153		Difference between means (R - Q) ± SEM	1,676 ± 4,464		Difference between means (T - S) ± SEM	16,04 ± 3,276		Difference between means (B - A) ± SEM	-73,18 ± 29,18		Difference between means (X - W) ± SEM	11,85 ± 20,29		Difference between means (Z - Y) ± SEM	-0,07167 ± 1,606		Difference between means (AB - AA) ± SEM	10,64 ± 19,27		Difference between means (B - A) ± SEM	7,547 ± 1,484		Difference between means (AF - AE) ± SEM	-0,3292 ± 10,30		Difference between means (AH - AG) ± SEM
Ser	95% confidence interval	-34,04 to 20,22		95% confidence interval	2,494 to 28,88		95% confidence interval	-16,04 to 11,47		95% confidence interval	-15,85 to 21,46		95% confidence interval	-3,434 to 27,38		95% confidence interval	-4,573 to 24,79		95% confidence interval	-11,29 to 26,55		95% confidence interval	-2,072 to 18,22		95% confidence interval	-9,188 to 12,54		95% confidence interval	8,452 to 23,63		95% confidence interval	-141,5 to -4,874		95% confidence interval	-38,59 to 62,30		95% confidence interval	-4,043 to 3,900		95% confidence interval	-36,80 to 58,08		95% confidence interval	4,255 to 10,84		95% confidence interval	-25,23 to 24,57		95% confidence interval
Thr	R squared (eta squared)	0.05415		R squared (eta squared)	0.5242		R squared (eta squared)	0.008377		R squared (eta squared)	0.01227		R squared (eta squared)	0.2327		R squared (eta squared)	0.1183		R squared (eta squared)	0.0655		R squared (eta squared)	0.3854		R squared (eta squared)	0.02245		R squared (eta squared)	0.7542		R squared (eta squared)	0.4607		R squared (eta squared)	0.05707		R squared (eta squared)	0.0003459		R squared (eta squared)	0.0495		R squared (eta squared)	0.7138		R squared (eta squared)	0.0001619		R squared (eta squared)
Asn	F test to compare variances			F test to compare variances			F test to compare variances			F test to compare variances			F test to compare variances			F test to compare variances			F test to compare variances			F test to compare variances			F test to compare variances			F test to compare variances			F test to compare variances			F test to compare variances			F test to compare variances			F test to compare variances			F test to compare variances			F test to compare variances			F test to compare variances
Gln	F, DFn, Dfd	3,380, 5, 11		F, DFn, Dfd	1,452, 4, 8		F, DFn, Dfd	8,894, 11, 5		F, DFn, Dfd	1,221, 5, 11		F, DFn, Dfd	1,042, 5, 11		F, DFn, Dfd	3,700, 11, 5		F, DFn, Dfd	1,246, 11, 5		F, DFn, Dfd	4,955, 5, 11		F, DFn, Dfd	4,504, 5, 11		F, DFn, Dfd	1,849, 5, 11		F, DFn, Dfd	50,90, 7, 5		F, DFn, Dfd	7,966, 5, 11		F, DFn, Dfd	6,756, 5, 11		F, DFn, Dfd	5,985, 5, 11		F, DFn, Dfd	1,057, 11, 5		F, DFn, Dfd	3,914, 5, 11		F, DFn, Dfd
Asp	P value	0.0859		P value	0.6043		P value	0.0258		P value	0.7237		P value	0.8813		P value	0.1599		P value	0.8585		P value	0.0256		P value	0.0353		P value	0.3674		P value	0.0005		P value	0.0043		P value	0.0082		P value	0.013		P value			P value	0.0554		P value
Glu	P value summary	ns		P value summary	ns		P value summary	*		P value summary	ns		P value summary	ns		P value summary	ns		P value summary	ns		P value summary	*		P value summary	*		P value summary	ns		P value summary	***		P value summary	**		P value summary	**		P value summary	*		P value summary			P value summary	ns		P value summary
Arg	Significantly different (P < 0.05)?	No		Significantly different (P < 0.05)?	No		Significantly different (P < 0.05)?	Yes		Significantly different (P < 0.05)?	No		Significantly different (P < 0.05)?	No		Significantly different (P < 0.05)?	No		Significantly different (P < 0.05)?	No		Significantly different (P < 0.05)?	Yes		Significantly different (P < 0.05)?	Yes		Significantly different (P < 0.05)?	No		Significantly different (P < 0.05)?	Yes		Significantly different (P < 0.05)?	Yes		Significantly different (P < 0.05)?	Yes		Significantly different (P < 0.05)?	Yes		Significantly different (P < 0.05)?	No		Significantly different (P < 0.05)?	No		Significantly different (P < 0.05)?
His	Data analyzed			Data analyzed			Data analyzed			Data analyzed			Data analyzed			Data analyzed			Data analyzed			Data analyzed			Data analyzed			Data analyzed			Data analyzed			Data analyzed			Data analyzed			Data analyzed			Data analyzed			Data analyzed			Data analyzed
Orn	Sample size, column A	6		Sample size, column A	5		Sample size, column E	6		Sample size, column G	6		Sample size, column I	6		Sample size, column K	6		Sample size, column M	6		Sample size, column O	6		Sample size, column Q	6		Sample size, column S	6		Sample size, column A	6		Sample size, column W	6		Sample size, column Y	6		Sample size, column AA	6		Sample size, column A	6		Sample size, column AE	6		Sample size, column AG
	Sample size, column B	12		Sample size, column B	9		Sample size, column F	12		Sample size, column H	12		Sample size, column J	12		Sample size, column L	12		Sample size, column N	12		Sample size, column P	12		Sample size, column R	12		Sample size, column T	12		Sample size, column B	8		Sample size, column X	12		Sample size, column Z	12		Sample size, column AB	12		Sample size, column B	12		Sample size, column AF	12		Sample size, column AH
Figure 8e
hepatic mRNA levels involved in
amino acid transport & catabolism	Figure 6e
Crct2	PBS	SLA		Table Analyzed	CRCT2		How big is the difference?			Test for normal distribution
	1.0465	0.9208		Column B	SLA		Mean of column A	0.9928		Shapiro-Wilk test	PBS	SLA
	0.9584	0.6033		vs.	vs,		Mean of column B	0.6863		W	0.8871	0.9086
	0.98	0.8626		Column A	PBS		Difference between means (B - A) ± SEM	-0,3064 ± 0,09109		P value	0.37	0.4591
	0.9862	0.4444		Unpaired t test with Welch's correction			95% confidence interval	-0,5514 to -0,06146		Passed normality test (alpha=0.05)?	Yes	Yes
		0.6006		P value	0.0247		R squared (eta squared)	0.7221		P value summary	ns	ns
				P value summary	*
				Significantly different (P < 0.05)?	Yes		F test to compare variances			Number of values	4	5
				One- or two-tailed P value?	Two-tailed		F, DFn, Dfd	27,87, 4, 3
				Welch-corrected t, df	t=1,050, df=7,701		P value	0.0209
				Data analyzed			P value summary	*
				Sample size, column A	4		Significantly different (P < 0.05)?	Yes
				Sample size, column B	5
Lat3	PBS	SLA		Table Analyzed	LAT3		Difference between medians			Test for normal distribution
	0.8963	0.4873		Column B	SLA		Median of column A	0,9016, n=4		Shapiro-Wilk test
	0.8388	0.4574		vs.	vs,		Median of column B	0,5224, n=5		W	0.7411	0.8848
	1.3559	0.6779		Column A	PBS		Difference: Actual	-0.3792		P value	0.0318	0.3317
	0.9068	0.5224		Mann Whitney test			Difference: Hodges-Lehmann	-0.3829		Passed normality test (alpha=0.05)?	No	Yes
		0.7535		P value	0.0159					P value summary	*	ns
				Exact or approximate P value?	Exact		Data analyzed
				P value summary	*		Sample size, column A	4		Number of values	4	5
				Significantly different (P < 0.05)?	Yes		Sample size, column B	5
				One- or two-tailed P value?	Two-tailed
				Sum of ranks in column A,B	30 , 15
				Mann-Whitney U	0
Cps1	PBS	SLA		Table Analyzed	Cps1		Difference between medians			Test for normal distribution
	0.9832	1.0975		Column B	SLA		Median of column A	1,084, n=5		Shapiro-Wilk test
	0.9323	1.029		vs.	vs,		Median of column B	1,187, n=5		W	0.8706	0.7695
	0.8682	0.2611		Column A	PBS		Difference: Actual	0.1023		P value	0.2689	0.0447
	0.6552	0.3426		Mann Whitney test			Difference: Hodges-Lehmann	-0.3663		Passed normality test (alpha=0.05)?	Yes	No
	1.5593	1.0202		P value	>0,9999					P value summary	ns	*
				Exact or approximate P value?	Exact		Data analyzed
				P value summary	ns		Sample size, column A	5		Number of values	5	5
				Significantly different (P < 0.05)?	No		Sample size, column B	5
				One- or two-tailed P value?	Two-tailed
				Sum of ranks in column A,B	28 , 27
				Mann-Whitney U	12
[truncated: 8 more columns]

## Sheet: Figure 9
Figure 9a
hepatic mRNA levels of genes involved			BCCA catabolism
E1alpha-BCKDH	PBS	SLA	Unpaired t test			E1a-BCKDH	How large is the effect?			F test to compare variances			Data analyzed		Test for normal distribution
	0.95	0.8	P value	0.0196			Mean of column A	0.995		F, DFn, Dfd	1,144, 3, 3		Sample size, column A	4	Shapiro-Wilk test	PBS	SLA
	0.76	0.48	P value summary	*			Mean of column B	0.575		P value	0.9148		Sample size, column B	4	W	0.9513	0.9765
	1.1	0.66	Significantly different (P < 0.05)?	Yes			Difference between means (B - A) ± SEM	-0,4200 ± 0,1329		P value summary	ns				P value	0.7242	0.8815
	1.17	0.36	One- or two-tailed P value?	Two-tailed			95% confidence interval	-0,7452 to -0,09477		Significantly different (P < 0.05)?	No				Passed normality test (alpha=0.05)?	Yes	Yes
			t, df	t=3,160, df=6			R squared (eta squared)	0.6246							P value summary	ns	ns
															Number of values	4	4
E1beta-BCKDH	PBS	SLA	Unpaired t test			E1b-BCKDH	How large is the effect?			F test to compare variances			Data analyzed		Test for normal distribution
	0.7994	0.7583	P value	0.0477			Mean of column A	1.001		F, DFn, Dfd	4,723, 3, 3		Sample size, column A	4	Shapiro-Wilk test
	0.7311	0.4599	P value summary	*			Mean of column B	0.5259		P value	0.2345		Sample size, column B	4	W	0.8552	0.8437
	1.499	0.3954	Significantly different (P < 0.05)?	Yes			Difference between means (B - A) ± SEM	-0,4748 ± 0,1913		P value summary	ns				P value	0.2434	0.2064
	0.9729	0.4898	One- or two-tailed P value?	Two-tailed			95% confidence interval	-0,9428 to -0,006745		Significantly different (P < 0.05)?	No				Passed normality test (alpha=0.05)?	Yes	Yes
			t, df	t=2,482, df=6			R squared (eta squared)	0.5066							P value summary	ns	ns
															Number of values	4	4
Figure 9b
E2-BCKDH	PBS	SLA	Unpaired t test			E2-BCKDH	How large is the effect?			F test to compare variances			Data analyzed		Test for normal distribution
	0.9843	1.2725	P value	0.6374			Mean of column A	1		F, DFn, Dfd	15,35, 3, 3		Sample size, column A	4	Shapiro-Wilk test
	1.1037	1.074	P value summary	ns			Mean of column B	0.9066		P value	0.0504		Sample size, column B	4	W	0.9906	0.9648
	0.8815	0.4226	Significantly different (P < 0.05)?	No			Difference between means (B - A) ± SEM	-0,09332 ± 0,1881		P value summary	ns				P value	0.9604	0.8093
	1.0303	0.8574	One- or two-tailed P value?	Two-tailed			95% confidence interval	-0,5536 to 0,3669		Significantly different (P < 0.05)?	No				Passed normality test (alpha=0.05)?	Yes	Yes
			t, df	t=0,4962, df=6			R squared (eta squared)	0.03941							P value summary	ns	ns
															Number of values	4	4
Figure 9c
Bdk	PBS	SLA	Unpaired t test			Bdk	How large is the effect?			F test to compare variances			Data analyzed		Test for normal distribution
	0.9225	0.6988	P value	0.1972			Mean of column A	1.025		F, DFn, Dfd	13,95, 3, 3		Sample size, column A	4	Shapiro-Wilk test
	1.1352	0.4021	P value summary	ns			Mean of column B	0.7738		P value	0.0576		Sample size, column B	4	W	0.9977	0.9687
	0.9946	1.2126	Significantly different (P < 0.05)?	No			Difference between means (B - A) ± SEM	-0,2514 ± 0,1733		P value summary	ns				P value	0.9924	0.8331
	1.0484	0.7818	One- or two-tailed P value?	Two-tailed			95% confidence interval	-0,6755 to 0,1728		Significantly different (P < 0.05)?	No				Passed normality test (alpha=0.05)?	Yes	Yes
			t, df	t=1,450, df=6			R squared (eta squared)	0.2595							P value summary	ns	ns
															Number of values	4	4
Figure 9d
Ppm1k	PBS	SLA	Unpaired t test			Ppm1k	How large is the effect?			F test to compare variances			Data analyzed		Test for normal distribution
	0.893	0.451	P value	0.0003			Mean of column A	1.004		F, DFn, Dfd	8,625, 3, 3		Sample size, column A	4	Shapiro-Wilk test
	0.955	0.454	P value summary	***			Mean of column B	0.4395		P value	0.1101		Sample size, column B	4	W	0.793	0.8674
	0.951	0.369	Significantly different (P < 0.05)?	Yes			Difference between means (B - A) ± SEM	-0,5645 ± 0,07648		P value summary	ns				P value	0.0903	0.2875
	1.217	0.484	One- or two-tailed P value?	Two-tailed			95% confidence interval	-0,7516 to -0,3774		Significantly different (P < 0.05)?	No				Passed normality test (alpha=0.05)?	Yes	Yes
			t, df	t=7,381, df=6			R squared (eta squared)	0.9008							P value summary	ns	ns
															Number of values	4	4
Figure 9e
ratio Bdk/Ppm1k	PBS	SLA	Unpaired t test			Bdk/Ppm1k	How large is the effect?			F test to compare variances			Data analyzed		Test for normal distribution
	1.198	1.678	P value	0.0738			Mean of column A	1.018		F, DFn, Dfd	8,165, 3, 3		Sample size, column A	4	Shapiro-Wilk test
	1.102	0.958	P value summary	ns			Mean of column B	1.644		P value	0.1183		Sample size, column B	4	W	0.9334	0.9548
	0.753	2.295	Significantly different (P < 0.05)?	No			Difference between means (B - A) ± SEM	0,6260 ± 0,2894		P value summary	ns				P value	0.6148	0.7461
	1.017	1.643	One- or two-tailed P value?	Two-tailed			95% confidence interval	-0,08221 to 1,334		Significantly different (P < 0.05)?	No				Passed normality test (alpha=0.05)?	Yes	Yes
			t, df	t=2,163, df=6			R squared (eta squared)	0.4381							P value summary	ns	ns
															Number of values	4	4
Figure 9f
pS293-E1a/E1a	PBS	SLA	Unpaired t test				How large is the effect?			F test to compare variances			Data analyzed		Test for normal distribution
	91.3445	111.763	P value	0.0211			Mean of column A	100		F, DFn, Dfd	3,304, 4, 4		Sample size, column A	5	Shapiro-Wilk test
	108.623	118.024	P value summary	*			Mean of column B	135.7		P value	0.2738		Sample size, column B	5	W	0.9771	0.9281
	98.1282	132.769	Significantly different (P < 0.05)?	Yes			Difference between means (B - A) ± SEM	35,73 ± 12,48		P value summary	ns				P value	0.9187	0.5838
	84.104	142.314	One- or two-tailed P value?	Two-tailed			95% confidence interval	6,949 to 64,51		Significantly different (P < 0.05)?	No				Passed normality test (alpha=0.05)?	Yes	Yes
	117.846	173.831	t, df	t=2,863, df=8			R squared (eta squared)	0.506							P value summary	ns	ns
															Number of values	5	5

## Sheet: Table 1
Obesity Lee index		PBS	SLA		Table Analyzed	LEE index		How large is the effect?			F test to compare variances
		312	317					Mean of column A	302.6		F, DFn, Dfd	1,816, 7, 7
		303	304		Column B	Data Set-B		Mean of column B	302.8		P value	0.4496
		307	313		vs.	vs,		Difference between means (B - A) ± SEM	0,1250 ± 4,439		P value summary	ns
		310	308		Column A	Data Set-A		95% confidence interval	-9,471 to 9,721		Significantly different (P < 0.05)?	No
		290	290					R squared (eta squared)	6.139e-05
		298	298		Unpaired t test with Welch's correction
		305	289		P value	0.978		Data analyzed
		296	303		P value summary	ns		Sample size, column A PBS	8
					Significantly different (P < 0.05)?	No		Sample size, column B SLA	8
					One- or two-tailed P value?	Two-tailed
					Welch-corrected t, df	t=0,02816, df=12,92
iBAT mass per BW (%)		PBS	SLA		Table Analyzed	% iBAT mass		How large is the effect?		F test to compare variances		Test for normal distribution
		0.063	0.101		Column B	SLA		Mean of column A	0.1007	F, DFn, Dfd	1,526, 5, 5	Shapiro-Wilk test
		0.1	0.095		vs.	vs,		Mean of column B	0.1242	P value	0.6542	W	0.9103	0.9321
		0.0914	0.149		Column A	PBS		Difference between means (B - A) ± SEM	0,02343 ± 0,01402	P value summary	ns	P value	0.4387	0.5967
		0.111	0.113		Unpaired t test			95% confidence interval	-0,007799 to 0,05467	Significantly different (P < 0.05)?	No	Passed normality test (alpha=0.05)?	Yes	Yes
		0.117	0.162		P value	0.1255		R squared (eta squared)	0.2184			P value summary	ns	ns
		0.122	0.125		P value summary	ns
					Significantly different (P < 0.05)?	No		Data analyzed				Number of values	6	6
					One- or two-tailed P value?	Two-tailed		Sample size, column A	PBS 6
					t, df	t=1,672, df=10		Sample size, column B	SLA 6
Core body temperature ºC		PBS	SLA		Table Analyzed	Temperature Day21 Fasted PBS SLA		How large is the effect?		F test to compare variances
		33.2	32.7		Column B	SLA		Mean of column A	33.13	F, DFn, Dfd	2,950, 3, 3
		33.2	32.5		vs.	vs,		Mean of column B	32.65	P value	0.398
		33.3	32.6		Column A	PBS		Difference between means (B - A) ± SEM	-0,4750 ± 0,1283	P value summary	ns
		32.8	32.8		Unpaired t test			95% confidence interval	-0,7889 to -0,1611	Significantly different (P < 0.05)?	No
					P value	0.0101		R squared (eta squared)	0.6956
					P value summary	*
					Significantly different (P < 0.05)?	Yes		Data analyzed
					One- or two-tailed P value?	Two-tailed		Sample size, column A	4
					t, df	t=3,703, df=6		Sample size, column B	4
Fasting serum TAG (mg/mL)		PBS	SLA		Table Analyzed	TAG Serum		How big is the difference?			Test for normal distribution	PBS	SLA
		149	159		Column B	SLA		Mean of column A	130.2		Shapiro-Wilk test
		155	142		vs.	vs,		Mean of column B	175.8		W	0.8089	0.9628
		75	184		Column A	PBS		Difference between means (B - A) ± SEM	45,60 ± 20,46		P value	0.0955	0.8271
		154	222		Unpaired t test			95% confidence interval	-1,579 to 92,78		Passed normality test (alpha=0.05)?	Yes	Yes
		118	172		P value	0.0564		R squared (eta squared)	0.3831		P value summary	ns	ns
					P value summary	ns
					Significantly different (P < 0.05)?	No		F test to compare variances			Number of values	5	5
					One- or two-tailed P value?	Two-tailed		F, DFn, Dfd	1,299, 4, 4
					t, df	t=2,229, df=8		P value	0.8058
					Data analyzed			P value summary	ns
					Sample size, column A	5		Significantly different (P < 0.05)?	No
					Sample size, column B	5
Serum leptin (ng/ml)	PBS	SLA			Table Analyzed	Leptin Sacrificio (pg/mL)					Test for normal distribution	PBS	SLA
	1.13536	1.21822			Column B	SLA					Shapiro-Wilk test
	1.5303	1.25977			vs.	vs,					W	0.7542	0.8946
	2.9479	1.68648			Column A	PBS					P value	0.0325	0.3808
	1.49144	1.62778			non-parametric						Passed normality test (alpha=0.05)?	No	Yes
	1.27258	2.2793			Mann Whitney test						P value summary	*	ns
					P value	0.8413
					Exact or approximate P value?	Exact					Number of values	5	5
					P value summary	ns
					Significantly different (P < 0.05)?	No
					One- or two-tailed P value?	Two-tailed
					Sum of ranks in column A,B	26 , 29
					Mann-Whitney U	11
Crticosterone (ng/ml)	PBS	SLA			Table Analyzed	Corticosterone levels		How big is the difference?			Test for normal distribution	PBS	SLA
	36.396	108.631			Column B	SLA		Mean of column A	92.54		Shapiro-Wilk test
	69.3908	32.5155			vs.	vs,		Mean of column B	167.4		W	0.9225	0.815
	110.081	59.8874			Column A	PBS		Difference between means (B - A) ± SEM	74,87 ± 67,43		P value	0.5233	0.0799
	185.111	402.835			Unpaired t test with Welch's correction			95% confidence interval	-89,25 to 239,0		Passed normality test (alpha=0.05)?	Yes	Yes
	54.154	325.856			P value	0.3085		R squared (eta squared)	0.1673		P value summary	ns	ns
	100.126	74.7585			P value summary	ns
					Significantly different (P < 0.05)?	No		F test to compare variances			Number of values	6	6
					One- or two-tailed P value?	Two-tailed		F, DFn, Dfd	8,678, 5, 5
					Welch-corrected t, df	t=1,110, df=6,137		P value	0.0332
					Data analyzed			P value summary	*
					Sample size, column A	6		Significantly different (P < 0.05)?	Yes
					Sample size, column B	6
liver glycogen (mg/g)	PBS	SLA			Table Analyzed	n=8 Liver Glycogen SLA03,09,24		How big is the difference?			Test for normal distribution	PBS	SLA
	3.58324	10.3087			Column B	SLA		Mean of column A	3.886		Shapiro-Wilk test
	4.90628	9.31643			vs.	vs,		Mean of column B	5.402		W	0.894	0.8888
	3.25248	2.70121			Column A	PBS		Difference between means (B - A) ± SEM	1,516 ± 1,254		P value	0.2551	0.2281
	5.56781	4.02426			Unpaired t test with Welch's correction			95% confidence interval	-1,317 to 4,349		Passed normality test (alpha=0.05)?	Yes	Yes
	2.14994	7.77288			P value	0.2572		R squared (eta squared)	0.1385		P value summary	ns	ns
	2.92172	1.92944			P value summary	ns
	3.14223	2.2602			Significantly different (P < 0.05)?	No		F test to compare variances			Number of values	8	8
	5.56781	4.90628			One- or two-tailed P value?	Two-tailed		F, DFn, Dfd	6,536, 7, 7
					Welch-corrected t, df	t=1,209, df=9,093		P value	0.0242
					Data analyzed			P value summary	*
					Sample size, column A	8		Significantly different (P < 0.05)?	Yes
					Sample size, column B	8
serum GIP (pg/ml)	PBS	SLA		Table Analyzed	GIP (pg/ml)		How large is the effect?
	48.46	29.75					Mean of column A	43.26
	52.42	22.48		Column B	SLA		Mean of column B	26.55
	24.71	27.31		vs.	vs,		Difference between means (B - A) ± SEM	-16,71 ± 5,684
	44.68	17.7		Column A	PBS		95% confidence interval	-30,20 to -3,230
	46.05	38.97		Unpaired t test			R squared (eta squared)	0.5565
		23.09		P value	0.0138
				P value summary	*		F test to compare variances
				Significantly different (P < 0.05)?	Yes		F, DFn, Dfd	2,137, 4, 5
				One- or two-tailed P value?	Two-tailed		P value	0.4266
				t, df	t=3,051, df=9		P value summary	ns
				Welch-corrected t, df	t=2,941, df=6,890		Significantly different (P < 0.05)?	No
				Data analyzed
				Sample size, column A	5
				Sample size, column B	6
serum PYY (pg/ml)	PBS	SLA		Table Analyzed	PYY (pg/ml)		How large is the effect?					Test for normal distribution
							Mean of column A	18.28				Shapiro-Wilk test
				Column B	SLA		Mean of column B	9.933				W	0.9249	0.9214
				vs.	vs,		Difference between means (B - A) ± SEM	-8,342 ± 0,9809				P value	0.5415	0.5153
				Column A	PBS		95% confidence interval	-10,53 to -6,156				Passed normality test (alpha=0.05)?	Yes	Yes
				Unpaired t test			R squared (eta squared)	0.8785				P value summary	ns	ns
				P value	<0,0001
				P value summary	****		F test to compare variances					Number of values	6	6
				Significantly different (P < 0.05)?	Yes		F, DFn, Dfd	3,023, 5, 5
				One- or two-tailed P value?	Two-tailed		P value	0.25
				t, df	t=8,504, df=10		P value summary	ns
				Data analyzed			Significantly different (P < 0.05)?	No
				Sample size, column A	6
				Sample size, column B	6

## Sheet: Suppl Figure 1
Supplementary Figure 1a
Hypothalamic mRNA levels of genes involved in food intake
Agrp	PBS	SLA	Unpaired t test		How large is the effect?			F test to compare variances			Test for normal distribution
	1.1	2	P value	<0,0001	Mean of column A	1.028		F, DFn, Dfd	8,855, 3, 3		Shapiro-Wilk test	PBS	SLA
	1.08	2.46	P value summary	****	Mean of column B	2.24		P value	0.1063		W	0.9141	0.8862
	0.94	2.1	Significantly different (P < 0.05)?	Yes	Difference between means (B - A) ± SEM	1,213 ± 0,1184		P value summary	ns		P value	0.5044	0.3656
	0.99	2.4	One- or two-tailed P value?	Two-tailed	95% confidence interval	0,9227 to 1,502		Significantly different (P < 0.05)?	No		Passed normality test (alpha=0.05)?	Yes	Yes
			t, df	t=10,24, df=6	R squared (eta squared)	0.9459					P value summary	ns	ns
			Data analyzed								Number of values	4	4
			Sample size, column A	4
			Sample size, column B	4
Socs3	PBS	SLA	Unpaired t test		How large is the effect?			F test to compare variances			Test for normal distribution
	1	0.23	P value	<0,0001	Mean of column C	0.952		F, DFn, Dfd	1,133, 4, 4		Shapiro-Wilk test
	0.96	0.21	P value summary	****	Mean of column D	0.3152		P value	0.9066		W	0.984	0.9382
	0.92	0.3	Significantly different (P < 0.05)?	Yes	Difference between means (D - C) ± SEM	-0,6368 ± 0,06762		P value summary	ns		P value	0.9546	0.653
	1.08	0.48	One- or two-tailed P value?	Two-tailed	95% confidence interval	-0,7927 to -0,4809		Significantly different (P < 0.05)?	No		Passed normality test (alpha=0.05)?	Yes	Yes
	0.8	0.36	t, df	t=9,417, df=8	R squared (eta squared)	0.9172					P value summary	ns	ns
			Data analyzed								Number of values	5	5
			Sample size, column A	5
			Sample size, column B	5
Pomc	PBS	SLA	Unpaired t test		How large is the effect?			F test to compare variances			Test for normal distribution
	1	0.45	P value	0.0002	Mean of column E	1.038		F, DFn, Dfd	8,736, 3, 3		Shapiro-Wilk test
	0.89	0.42	P value summary	***	Mean of column F	0.445		P value	0.1083		W	0.945	0.9412
	1.23	0.51	Significantly different (P < 0.05)?	Yes	Difference between means (F - E) ± SEM	-0,5925 ± 0,07482		P value summary	ns		P value	0.6849	0.662
	1.03	0.4	One- or two-tailed P value?	Two-tailed	95% confidence interval	-0,7756 to -0,4094		Significantly different (P < 0.05)?	No		Passed normality test (alpha=0.05)?	Yes	Yes
			t, df	t=7,919, df=6	R squared (eta squared)	0.9127					P value summary	ns	ns
			Data analyzed								Number of values	4	4
			Sample size, column E	4
			Sample size, column F	4
Supplementary Figure 1b
Glucose (mg/dL) ipGTT	PBS (n=6)	SLA (n=6)		Table Analyzed serum glucose (mg/dL)				Discovery?	P value	Mean of PBS	Mean of SLA	Difference	SE of difference	t ratio	df	q value
0 min	70-79-130-122-128-115	82-120-105-117-111-114		Test details			0 min	No	0.946713	107.3	108.2	-0.8333	12.06	0.06908	7.596	0.95618
15 min	191-91-163-209-245-130	141-128-160-349-133-209		Test name			15 min	No	0.722965	171.5	186.7	-15.17	41.41	0.3663	8.628	0.912744
30 min	257-223-220-296-341-165	150-208-191-377-167-196		Variance assumption	Individual variance for each group		30 min	No	0.419757	250.3	214.8	35.5	42.05	0.8441	9.309	0.912744
60 min	230-128-267-235-278-227	110-147-134-338-199-217		Multiple comparisons	False Discovery Rate (FDR)		60 min	No	0.385305	227.5	190.8	36.67	40.07	0.9151	8.527	0.912744
120 min	158-890-200-164-207-160	138-149-118-250-181-193		Method	Two-stage step-up (Benjamini, Krieger, and Yekutieli)		120 min	No	0.716061	161.5	171.5	-10	26.72	0.3742	9.979	0.912744
Glucose AUC ipGTT	PBS	SLA	Unpaired t test		Table Analyzed AUC Glucose 14 days		How large is the effect?		F test to compare variances		Test for normal distribution
	24093	20987	P value	0.3402	Column B	SLA	Mean of column A	24159	F, DFn, Dfd	2,023, 5, 5	Shapiro-Wilk test
	25433	16980	P value summary	ns	vs.	vs,	Mean of column B	22191	P value	0.4579	W	0.815	0.9228
	24003	22178	Significantly different (P < 0.05)?	No	Column A	PBS	Difference between means (B - A) ± SEM	-1968 ± 1965	P value summary	ns	P value	0.0798	0.5257
	25980	20891	One- or two-tailed P value?	Two-tailed			95% confidence interval	-6345 to 2410	Significantly different (P < 0.05)?	No	Passed normality test (alpha=0.05)?	Yes	Yes
	18900	23111	t, df	t=1,002, df=10	Data analyzed		R squared (eta squared)	0.09116			P value summary	ns	ns
	26543	28999			Sample size, column A	6
					Sample size, column B	6					Number of values	6	6
Supplementary Figure 1c
insulin (pmol/L) ipGTT	PBS (n=6)	SLA (n=6)		Table Analyzed	Insulin (pmol/L) GTT 14d SLA			Discovery?	P value	Mean of PBS	Mean of SLA	Difference	SE of difference	t ratio	df	q value
0 min	106 -104 -106- 122-87-108	125 -119 -127-124-111-121		Test details				No	0.011918	105.5	123.5	-17.94	2.603	6.893	2.43	0.024074
15 min	123- 120- 119-114-139-123	188 -191 -194-155-219-191		Test name				Yes	1.2e-05	120.8	191.1	-70.33	2.224	31.63	3.714	4.8e-05
30 min	171-179 -198-190-225-193	256 -279- 222-244-264-253		Variance assumption	Individual variance for each group			No	0.034689	182.8	252.1	-69.31	18.34	3.78	2.886	0.046714
60 min	164 -106 -104-121-119-99	181 -186 -141-175-157-168		Multiple comparisons	False Discovery Rate (FDR)			No	0.150556	124.9	169.3	-44.44	24.51	1.813	3.662	0.152062
120 min	106 -153- 152-128-114-130	147-159 -145-132-141-146		Method	Two-stage step-up (Benjamini, Krieger, and Yekutieli)			No	0.475548	136.9	150.4	-13.46	15.89	0.847	2.314	0.384243
insulin (pmol/L) AUC ipGTT	PBS	SLA	Unpaired t test		Table Analyzed	AUC Insulin 14 days		How large is the effect?			Test for normal distribution
	17089	22057	P value	0.0031				Mean of column A	16372		Shapiro-Wilk test
	15975	23181	P value summary	**	Column B	SLA		Mean of column B	21665		W	0.8695	0.8697
	16264	19548	Significantly different (P < 0.05)?	Yes	vs.	vs,		Difference between means (B - A) ± SEM	5293 ± 1366		P value	0.2241	0.225
	16230	20638	One- or two-tailed P value?	Two-tailed	Column A	PBS		95% confidence interval	2249 to 8336		Passed normality test (alpha=0.05)?	Yes	Yes
	16625	21407	t, df	t=3,875, df=10				R squared (eta squared)	0.6002		P value summary	ns	ns
	15410	21467			Sample size, column A	6
					Sample size, column B	6		F test to compare variances			Number of values	6	6
								F, DFn, Dfd	4,090, 5, 5
								P value	0.1483
								P value summary	ns
								Significantly different (P < 0.05)?	No

[truncated: 5 more sheets: Suppl Figure 3, Suppl Figure 4, BW 14 days, Hoja 1, Hoja2]
